# Supplementary material for: RNAvigate: efficient exploration of RNA chemical probing datasets
Source: Nucleic Acids Res. 2024 Feb 13;52(5):2231–41. doi: 10.1093/nar/gkae089 (PMC10954457; doi:10.1093/nar/gkae089)
Supplement: gkae089_Supplemental_Files [file gkae089_supplemental_files.zip]

Archive with 2 entries (2 files):
- RNAvigate_SI_static_notebooks.zip
- RNAvigate_SI_Tables.xlsx
